# Supplementary material for: Inflammatory Biomarkers of Extracellular Matrix Remodeling and Disease Activity in Crohn’s Disease and Ulcerative Colitis
Source: J Clin Med. 2022 Oct 7;11(19):5907. doi: 10.3390/jcm11195907 (PMC9572110; doi:10.3390/jcm11195907)
Supplement: Supplementary file 1 [file jcm-11-05907-s001.zip]

Archive with 1 entries (1 files):
- jcm-1905059-supplementary.pdf
